# Supplementary material for: Comparative Magnitude and Persistence of Humoral SARS-CoV-2 Vaccination Responses in the Adult Population in Germany
Source: Front Immunol. 2022 Feb 16;13:828053. doi: 10.3389/fimmu.2022.828053 (PMC8888837; doi:10.3389/fimmu.2022.828053)
Supplement: Supplementary file 1 [file DataSheet_1.zip]

Archive with 1 entries (1 files):
- Supplementary Material -Comparative magnitude and persistence of humoral SARS-CoV-2 vaccination responses in the adult population in Germany.pdf
